# Supplementary material for: A Case of a Malignant Lymphoma Patient Persistently Infected with SARS-CoV-2 for More than 6 Months
Source: Medicina (Kaunas). 2023 Jan 4;59(1):108. doi: 10.3390/medicina59010108 (PMC9864643; doi:10.3390/medicina59010108)
Supplement: Supplementary file 1 [file medicina-59-00108-s001.zip]

Archive with 1 entries (1 files):
- medicina-2120670-supplementary.pdf
